# Supplementary material for: Novel Selection Approaches to Identify Antibodies Targeting Neoepitopes on the C5b6 Intermediate Complex to Inhibit Membrane Attack Complex Formation
Source: Antibodies (Basel). 2021 Oct 12;10(4):39. doi: 10.3390/antib10040039 (PMC8544208; doi:10.3390/antib10040039)
Supplement: Supplementary file 1 [file antibodies-10-00039-s001.zip]

Archive with 3 entries (3 files):
- Figures S1 and S2.pdf
- File S1.pdf
- File S2.xlsx
